# Supplementary material for: Bis(μ-3,5-dimethyl-1,2,4-triazol-4-amine-κ2 N 1:N 2)bis­[dichlorido­cobalt(II)]
Source: Acta Crystallogr Sect E Struct Rep Online. 2009 Jun 17;65(Pt 7):m791. doi: 10.1107/S1600536809021916 (PMC2969463; doi:10.1107/S1600536809021916)
Supplement: Supplementary file 2 [file e-65-0m791-Isup2.hkl]

# 
# h,k,l, Fc-squared, Fo-squared, sigma(Fo-squared) and status flag 
# 
data_I
_shelx_title ' 090510a in P2(1)/c' 
_shelx_refln_list_code          4 
_shelx_F_calc_maximum      144.88 
_exptl_crystal_F_000       484.00 
_reflns_d_resolution_high  0.8403 
 
loop_ 
 _symmetry_equiv_pos_as_xyz 
 'x, y, z' 
 '-x, y+1/2, -z+1/2' 
 '-x, -y, -z' 
 'x, -y-1/2, z-1/2' 
 
_cell_length_a     6.7412 
_cell_length_b    12.2094 
_cell_length_c    11.4423 
_cell_angle_alpha  90.000 
_cell_angle_beta   97.827 
_cell_angle_gamma  90.000 
 
_shelx_F_squared_multiplier     1.000 
 
loop_ 
 _refln_index_h 
 _refln_index_k 
 _refln_index_l 
 _refln_F_squared_calc 
 _refln_F_squared_meas 
 _refln_F_squared_sigma 
 _refln_observed_status 
   1   0   0     4259.09     4630.55     60.38 o 
   2   0   0     2624.70     2612.67     43.52 o 
   3   0   0        1.03       -0.51      3.66 o 
   4   0   0     4338.54     4210.17     74.79 o 
   5   0   0     2695.42     2540.28     59.21 o 
   6   0   0      112.95      110.26     10.87 o 
   7   0   0     1868.03     1938.61     60.22 o 
   1   1   0     5329.69     5434.89     48.81 o 
   2   1   0      539.47      637.08     12.65 o 
   3   1   0      345.56      386.07     11.68 o 
   4   1   0       95.16       95.05     12.32 o 
   5   1   0     1016.53      961.14     36.39 o 
   6   1   0      119.06      106.47     14.82 o 
   7   1   0      214.06      198.86     42.37 o 
   0   2   0     2780.22     2731.26     28.33 o 
   1   2   0       72.85       73.57      2.21 o 
   2   2   0     5139.23     5610.24     45.80 o 
   3   2   0      701.49      626.68     12.46 o 
   4   2   0     1097.27     1193.50     19.96 o 
   5   2   0        0.59       -1.59      3.49 o 
   6   2   0       18.70       10.00      5.85 o 
   7   2   0        2.13       -1.77      9.29 o 
   1   3   0    20989.22    18780.45    258.51 o 
   2   3   0     1497.13     1618.16     14.26 o 
   3   3   0     8454.83     8294.20     61.64 o 
   4   3   0     4885.66     4927.40     36.68 o 
   5   3   0       18.15        8.09      5.13 o 
   6   3   0      192.92      181.40     15.30 o 
   7   3   0       86.74       99.72     13.79 o 
   0   4   0     6217.39     5798.39     46.68 o 
   1   4   0     2261.38     2292.34     18.24 o 
   2   4   0        0.44       10.35      2.23 o 
   3   4   0      363.34      399.30      7.56 o 
   4   4   0     2093.56     2355.07     26.92 o 
   5   4   0     1119.84     1142.20     21.36 o 
   6   4   0        2.78       -0.30      4.06 o 
   7   4   0      257.76      257.30     13.18 o 
   1   5   0      194.49      169.70      4.84 o 
   2   5   0      691.27      678.38     10.50 o 
   3   5   0     1423.82     1496.38     17.78 o 
   4   5   0      995.31      974.65     21.91 o 
   5   5   0       72.06       79.46     10.55 o 
   6   5   0        1.97       -4.11      4.26 o 
   7   5   0        0.52       -7.51      5.82 o 
   0   6   0     9316.03     9587.67     75.59 o 
   1   6   0      898.78      834.56     11.38 o 
   2   6   0      179.65      179.95      8.54 o 
   3   6   0      864.24      883.96     17.94 o 
   4   6   0      849.36      909.30     30.75 o 
   5   6   0      351.39      320.56     12.93 o 
   6   6   0       77.84       98.54     12.70 o 
   7   6   0      386.54      425.78     34.99 o 
   1   7   0     3206.99     3214.57     27.36 o 
   2   7   0        7.43        4.43      2.82 o 
   3   7   0     1736.94     1768.87     40.53 o 
   4   7   0      594.84      588.90     16.64 o 
   5   7   0      605.17      598.56     18.67 o 
   6   7   0       94.81      109.06     19.26 o 
   0   8   0     4517.62     4815.47     48.51 o 
   1   8   0     1322.53     1311.34     17.91 o 
   2   8   0      489.61      465.23     14.06 o 
   3   8   0       27.66       17.28      6.71 o 
   4   8   0      762.74      756.55     19.60 o 
   5   8   0      750.28      708.75     35.44 o 
   6   8   0      192.26      234.40     52.37 o 
   1   9   0      442.18      438.51     13.82 o 
   2   9   0       54.68       34.53      6.72 o 
   3   9   0      231.22      243.18     11.65 o 
   4   9   0      167.92      176.56     12.27 o 
   5   9   0       24.06        3.44      8.07 o 
   6   9   0       16.73       17.39     10.18 o 
   0  10   0     3173.03     3149.86     40.01 o 
   1  10   0       99.25       81.60      9.38 o 
   2  10   0       39.19       23.64      6.54 o 
   3  10   0       11.87       -0.82      5.54 o 
   4  10   0      706.04      673.98     25.60 o 
   5  10   0      415.76      364.43     20.41 o 
   1  11   0      797.28      798.46     21.67 o 
   2  11   0      448.67      403.41     17.55 o 
   3  11   0     1063.62     1079.57     25.60 o 
   4  11   0      571.14      562.43     25.82 o 
   5  11   0        0.25      -10.69      7.85 o 
   0  12   0        1.52       -6.34      9.84 o 
   1  12   0        0.40       -5.25      6.39 o 
   2  12   0       42.47       31.31      8.25 o 
   3  12   0        4.47       -8.65      7.40 o 
   4  12   0       17.75        6.16     11.71 o 
   1  13   0      276.26      243.60     14.69 o 
   2  13   0       52.44       43.22      9.10 o 
   3  13   0      128.95      120.63     16.45 o 
   0  14   0      544.26      570.57     39.28 o 
   1  14   0      113.10       80.47     11.65 o 
   2  14   0       14.45       10.36      9.47 o 
  -7   1   1       55.10       61.49     20.23 o 
  -6   1   1      134.59      126.12     12.05 o 
  -5   1   1      680.65      693.31     19.88 o 
  -4   1   1     5958.09     6149.85     67.88 o 
  -3   1   1     1274.27     1362.96     22.24 o 
  -2   1   1      262.53      337.19      8.13 o 
  -1   1   1     4088.10     3859.06     30.18 o 
   0   1   1     8491.31     7930.15     57.59 o 
   1   1   1      921.76     1017.26      8.59 o 
   2   1   1      157.56      165.14      6.48 o 
   3   1   1      866.45      821.53     14.02 o 
   4   1   1        1.24       -3.92      2.79 o 
   5   1   1      645.24      652.63     22.47 o 
   6   1   1      641.57      637.26     22.55 o 
   7   1   1      322.45      326.65     20.85 o 
  -7   2   1      332.92      343.76     14.22 o 
  -6   2   1      188.77      194.37      8.66 o 
  -5   2   1      745.60      745.26     16.01 o 
  -4   2   1       16.83       12.66      3.67 o 
  -3   2   1     5879.53     5571.66     40.80 o 
  -2   2   1     2490.16     2595.62     24.63 o 
  -1   2   1    20813.81    18364.29    252.17 o 
   0   2   1      585.67      657.97      6.62 o 
   1   2   1     1001.66     1112.42     11.81 o 
   2   2   1     4966.32     5131.23     49.92 o 
   3   2   1     1481.80     1654.02     21.77 o 
   4   2   1     5508.55     5289.22     51.00 o 
   5   2   1      508.95      490.77     14.10 o 
   6   2   1      114.51       91.83     15.87 o 
   7   2   1       98.66       85.69     12.47 o 
  -7   3   1        1.33       -7.49      5.00 o 
  -6   3   1       15.65       12.69      4.66 o 
  -5   3   1      167.19      162.16      6.58 o 
  -4   3   1      760.61      741.38     11.59 o 
  -3   3   1      971.39      830.31     10.91 o 
  -2   3   1     2387.56     2621.47     22.36 o 
  -1   3   1     3190.75     3199.50     24.66 o 
   0   3   1     1031.57     1082.05     12.13 o 
   1   3   1     2864.43     2792.81     38.55 o 
   2   3   1     1765.63     1931.81     22.80 o 
   3   3   1      300.16      282.19      6.60 o 
   4   3   1       63.58       62.03     13.25 o 
   5   3   1      125.13      104.79      8.77 o 
   6   3   1       13.63        3.88      7.02 o 
   7   3   1       61.24       36.24     13.66 o 
  -7   4   1      122.66      148.37     12.39 o 
  -6   4   1       38.36       31.70      8.18 o 
  -5   4   1      544.34      605.03     21.13 o 
  -4   4   1      232.92      191.47      6.29 o 
  -3   4   1      505.70      443.00      9.04 o 
  -2   4   1     1803.31     1905.37     18.98 o 
  -1   4   1     2808.29     3099.02     28.96 o 
   0   4   1     2152.40     2103.94     17.33 o 
   1   4   1      808.30      898.48     12.32 o 
   2   4   1        0.49        1.39      1.83 o 
   3   4   1        0.74        7.23      2.21 o 
   4   4   1       97.10       68.86      6.19 o 
   5   4   1       64.25       78.92     15.88 o 
   6   4   1       24.72       20.02      5.63 o 
   7   4   1       16.69       13.63      7.26 o 
  -7   5   1        4.08       -1.06      7.53 o 
  -6   5   1       50.59       51.35     10.11 o 
  -5   5   1       24.89       21.67      5.77 o 
  -4   5   1     2766.08     2726.74     34.84 o 
  -3   5   1      281.39      306.82      8.06 o 
  -2   5   1      718.86      740.18     11.59 o 
  -1   5   1      629.01      522.22      9.44 o 
   0   5   1     6757.79     6984.24     44.17 o 
   1   5   1    12922.75    12504.01     71.98 o 
   2   5   1     1406.65     1403.36     18.28 o 
   3   5   1     1379.56     1402.55     19.35 o 
   4   5   1      270.72      243.00      8.92 o 
   5   5   1      785.03      892.31     18.14 o 
   6   5   1      861.57      916.98     28.43 o 
   7   5   1      510.95      552.46     19.49 o 
  -7   6   1      565.21      577.62     30.32 o 
  -6   6   1      496.77      539.00     22.69 o 
  -5   6   1      504.84      515.48     20.59 o 
  -4   6   1        9.65        8.33      4.67 o 
  -3   6   1     1139.56     1047.09     15.66 o 
  -2   6   1      465.21      471.32      9.84 o 
  -1   6   1     3435.01     3471.66     34.86 o 
   0   6   1     2645.23     2603.43     22.90 o 
   1   6   1      458.33      458.11      8.84 o 
   2   6   1        8.35       23.69     16.45 o 
   3   6   1      315.02      350.49     11.68 o 
   4   6   1      844.94      814.26     16.40 o 
   5   6   1       25.28       19.81      5.43 o 
   6   6   1        4.75        3.74      5.23 o 
   7   6   1       27.36       33.36      8.70 o 
  -7   7   1        3.87        1.49      8.58 o 
  -6   7   1        9.75       -3.48      7.38 o 
  -5   7   1        6.11       -1.88      5.89 o 
  -4   7   1       25.55       13.40      5.36 o 
  -3   7   1      928.92      952.81     19.35 o 
  -2   7   1      512.09      504.81     10.84 o 
  -1   7   1     1454.15     1479.69     21.55 o 
   0   7   1       78.87       70.14      6.10 o 
   1   7   1       79.47       50.70      4.63 o 
   2   7   1       34.59       24.71      4.41 o 
   3   7   1        7.49       10.79      4.71 o 
   4   7   1      220.94      220.84     10.95 o 
   5   7   1       28.17        5.79      5.66 o 
   6   7   1       56.45       55.70     11.06 o 
  -6   8   1       18.72        5.64      8.33 o 
  -5   8   1       17.22       16.53      9.42 o 
  -4   8   1       20.89       13.71      7.57 o 
  -3   8   1     1278.69     1201.78     23.13 o 
  -2   8   1      431.93      385.23     10.12 o 
  -1   8   1     1110.03     1156.26     17.92 o 
   0   8   1      547.07      491.18     10.50 o 
   1   8   1      547.52      527.24     11.00 o 
   2   8   1     1321.37     1282.64     20.51 o 
   3   8   1     1119.13     1158.73     23.41 o 
   4   8   1     1649.49     1676.28     30.09 o 
   5   8   1      497.73      514.47     18.78 o 
   6   8   1       47.53       33.93     10.72 o 
  -6   9   1      149.68      185.83     18.31 o 
  -5   9   1      655.46      648.37     25.68 o 
  -4   9   1     2573.74     2552.17     70.43 o 
  -3   9   1      938.41      904.98     26.21 o 
  -2   9   1      307.68      277.55     11.80 o 
  -1   9   1       17.05        5.72      3.88 o 
   0   9   1      769.62      743.14     13.66 o 
   1   9   1     1302.75     1307.56     18.60 o 
   2   9   1      308.27      311.62     10.97 o 
   3   9   1      231.66      200.37     13.70 o 
   4   9   1       50.86       39.22      7.69 o 
   5   9   1      261.06      277.26     18.75 o 
   6   9   1       90.55       78.61     14.15 o 
  -5  10   1        8.97        6.70      8.40 o 
  -4  10   1      122.26      104.08     13.89 o 
  -3  10   1      442.72      434.54     19.93 o 
  -2  10   1      132.87      103.36     10.00 o 
  -1  10   1      146.04      159.51     27.62 o 
   0  10   1       54.77       49.38      5.82 o 
   1  10   1      151.22      151.39     13.16 o 
   2  10   1      524.80      522.25     16.92 o 
   3  10   1      870.68      866.96     22.30 o 
   4  10   1      654.10      654.31     20.25 o 
   5  10   1       83.29       89.24     13.72 o 
  -5  11   1        1.52       -6.83      7.53 o 
  -4  11   1       24.67       15.35      8.95 o 
  -3  11   1        3.75        1.31      7.35 o 
  -2  11   1      348.60      319.27     14.29 o 
  -1  11   1      233.27      224.23     12.98 o 
   0  11   1     1000.81     1051.44     18.20 o 
   1  11   1      674.79      667.17     21.37 o 
   2  11   1       24.29       10.86      6.55 o 
   3  11   1        2.04       -7.87      5.24 o 
   4  11   1       39.88       25.28     10.33 o 
   5  11   1      199.25      244.61     21.87 o 
  -4  12   1       16.28        7.54      8.67 o 
  -3  12   1      460.58      436.45     23.81 o 
  -2  12   1      435.63      444.48     21.89 o 
  -1  12   1      702.72      698.16     21.21 o 
   0  12   1      585.01      611.96     19.96 o 
   1  12   1       31.18       15.81      7.62 o 
   2  12   1       12.37       10.01     10.30 o 
   3  12   1       44.16       43.99      8.96 o 
   4  12   1      247.38      248.96     21.20 o 
  -3  13   1        0.87      -12.04      8.03 o 
  -2  13   1       77.87       80.19     14.37 o 
  -1  13   1      120.26      160.45     14.10 o 
   0  13   1      445.90      447.62     18.15 o 
   1  13   1      491.84      536.59     20.34 o 
   2  13   1      342.30      355.84     22.25 o 
   3  13   1      111.08      105.35     15.18 o 
  -2  14   1       22.00        8.86     15.28 o 
  -1  14   1       46.07       32.00     11.05 o 
   0  14   1       36.94       26.81      9.30 o 
   1  14   1      180.21      179.43     15.50 o 
  -6   0   2       18.18       15.12      8.88 o 
  -5   0   2       11.12       -3.90      6.04 o 
  -4   0   2        5.12       -0.19      5.10 o 
  -3   0   2     6224.79     5985.75     84.47 o 
  -2   0   2      466.82      485.38      7.80 o 
  -1   0   2     1585.92     1834.08     21.03 o 
   0   0   2     1534.95     1770.52     20.21 o 
   1   0   2    11120.12    10553.42     74.29 o 
   2   0   2     4187.98     4028.50     33.79 o 
   3   0   2       45.02       46.59      5.32 o 
   4   0   2      727.90      633.98     15.91 o 
   5   0   2      990.93      936.53     36.59 o 
   6   0   2     2186.14     2168.60     62.56 o 
   7   0   2      155.79       98.81     19.58 o 
  -7   1   2      527.86      565.72     21.10 o 
  -6   1   2     1124.66     1137.99     19.21 o 
  -5   1   2      447.39      448.12     10.76 o 
  -4   1   2     1268.72     1260.35     16.43 o 
  -3   1   2      242.80      246.80      6.07 o 
  -2   1   2     9808.41     9790.46     71.27 o 
  -1   1   2     4259.40     4427.93     71.87 o 
   0   1   2     9430.24     9259.92    122.45 o 
   1   1   2    11540.84    11174.13     61.54 o 
   2   1   2      108.28      106.74      2.80 o 
   3   1   2      192.10      187.93      5.32 o 
   4   1   2      118.23      100.91      6.40 o 
   5   1   2     1567.49     1598.64     25.70 o 
   6   1   2      134.69      131.41     13.90 o 
   7   1   2       22.91        5.80     10.16 o 
  -7   2   2        3.16        8.48      8.61 o 
  -6   2   2      222.39      215.78     10.25 o 
  -5   2   2      194.64      200.63      7.46 o 
  -4   2   2      636.33      584.27     10.91 o 
  -3   2   2     2063.09     1940.30     49.03 o 
  -2   2   2      716.95      792.93     10.82 o 
  -1   2   2      719.00      650.91     13.03 o 
   0   2   2     2764.79     2922.36     22.20 o 
   1   2   2     1070.44     1053.29     10.03 o 
   2   2   2      654.69      682.83     10.53 o 
   3   2   2      688.27      579.15     10.82 o 
   4   2   2      874.89      956.21     18.87 o 
   5   2   2       92.88      100.31      8.54 o 
   6   2   2       19.55       17.12      7.79 o 
   7   2   2      111.84       82.91     16.54 o 
  -7   3   2      267.47      263.66     12.76 o 
  -6   3   2      423.06      431.23     14.53 o 
  -5   3   2      229.18      234.21      7.41 o 
  -4   3   2     1387.03     1459.24     21.03 o 
  -3   3   2       11.24        6.85      2.75 o 
  -2   3   2    10959.87    10836.74    173.98 o 
  -1   3   2     2444.94     2556.08     21.26 o 
   0   3   2     1479.49     1367.64     13.72 o 
   1   3   2        4.71        5.23      1.50 o 
   2   3   2     2802.84     3007.76     30.13 o 
   3   3   2      913.97      795.80     13.51 o 
   4   3   2      819.06      852.91     17.76 o 
   5   3   2     4005.70     4016.67     46.89 o 
   6   3   2        5.58        3.87      5.35 o 
   7   3   2        3.96        4.07      8.14 o 
  -7   4   2      383.17      366.86     24.22 o 
  -6   4   2      111.06      104.50     11.88 o 
  -5   4   2      534.90      488.22     18.38 o 
  -4   4   2     2834.43     2896.02     28.97 o 
  -3   4   2    15936.31    15897.15    112.63 o 
  -2   4   2     5417.24     5790.47     50.42 o 
  -1   4   2       13.03       -0.74      1.90 o 
   0   4   2      195.37      225.64      5.30 o 
   1   4   2     9898.41     9931.06     52.28 o 
   2   4   2     5122.56     5320.36     37.40 o 
   3   4   2     1815.08     1803.80     22.32 o 
   4   4   2     2961.05     2992.25     37.36 o 
   5   4   2      153.90      156.55     15.74 o 
   6   4   2      618.72      646.20     18.83 o 
   7   4   2      106.68      134.38     29.71 o 
  -7   5   2        0.99        2.42      7.45 o 
  -6   5   2       10.41        3.09      7.66 o 
  -5   5   2        0.62        3.07      5.79 o 
  -4   5   2       32.46       36.64      5.29 o 
  -3   5   2      427.76      486.04     14.01 o 
  -2   5   2        8.25        1.36      2.37 o 
  -1   5   2        3.92        1.00      2.34 o 
   0   5   2       65.04       48.71      3.61 o 
   1   5   2      266.72      237.17      5.95 o 
   2   5   2      505.38      496.76      9.53 o 
   3   5   2     1450.74     1574.01     21.47 o 
   4   5   2      113.00       95.23      8.79 o 
   5   5   2       41.60       30.35      5.68 o 
   6   5   2        1.46       -3.79      4.48 o 
   7   5   2       18.71       10.67      7.62 o 
  -7   6   2      314.84      318.86     19.75 o 
  -6   6   2        1.26       -3.74      8.49 o 
  -5   6   2      181.11      184.87     15.03 o 
  -4   6   2       97.57       83.04     13.15 o 
  -3   6   2     2962.11     3103.44     35.25 o 
  -2   6   2       10.42       18.71      3.55 o 
  -1   6   2      525.87      664.22     11.94 o 
   0   6   2       20.06       13.66      2.83 o 
   1   6   2     3424.35     3452.54     28.12 o 
   2   6   2      285.76      283.86      8.88 o 
   3   6   2       29.39       33.61      4.50 o 
   4   6   2      560.68      568.68     13.98 o 
   5   6   2      334.41      345.85     18.99 o 
   6   6   2      742.95      741.60     18.70 o 
  -7   7   2      564.10      584.06     27.39 o 
  -6   7   2      744.66      757.17     38.96 o 
  -5   7   2      550.44      529.61     34.49 o 
  -4   7   2     1422.08     1491.16     34.05 o 
  -3   7   2       34.22       20.32      4.22 o 
  -2   7   2     5756.36     5905.10     47.87 o 
  -1   7   2     1949.34     2104.65     24.08 o 
   0   7   2     9509.23     9726.55     62.28 o 
   1   7   2     3336.13     3322.25     28.89 o 
   2   7   2       62.98       49.01      5.71 o 
   3   7   2      220.91      181.28      8.35 o 
   4   7   2      337.84      357.07     18.33 o 
   5   7   2     2396.31     2430.36     33.45 o 
   6   7   2       97.69      102.77      9.96 o 
  -6   8   2       18.48        1.49      8.64 o 
  -5   8   2       60.09       53.46     14.29 o 
  -4   8   2       39.13       37.12      9.02 o 
  -3   8   2       16.56       17.96      5.21 o 
  -2   8   2       19.38       13.55      4.16 o 
  -1   8   2       83.80       64.30      6.15 o 
   0   8   2       14.86       12.29      3.57 o 
   1   8   2      580.64      586.90     11.67 o 
   2   8   2      618.02      611.42     17.69 o 
   3   8   2       25.20       15.13      4.88 o 
   4   8   2       34.03       18.87      6.67 o 
   5   8   2       44.76       32.62      7.91 o 
   6   8   2      181.11      209.72     21.01 o 
  -6   9   2        1.96       -5.42      7.34 o 
  -5   9   2       45.74       30.52      9.69 o 
  -4   9   2      560.25      519.01     50.56 o 
  -3   9   2       18.50       -1.46      6.27 o 
  -2   9   2      147.31      144.78     10.67 o 
  -1   9   2        3.91        3.30      3.83 o 
   0   9   2       14.63        9.87      3.93 o 
   1   9   2        0.78        1.32      3.30 o 
   2   9   2      766.47      793.95     17.25 o 
   3   9   2       78.16       78.64      7.77 o 
   4   9   2       83.86       86.53     12.71 o 
   5   9   2       99.78       93.56     16.44 o 
  -5  10   2       66.97       91.52     14.48 o 
  -4  10   2      371.19      325.05     37.34 o 
  -3  10   2     1945.91     1974.97     42.73 o 
  -2  10   2      119.48      135.96     14.21 o 
  -1  10   2       45.32       30.86      5.79 o 
   0  10   2       76.27       62.31      7.07 o 
   1  10   2     1375.80     1408.12     20.52 o 
   2  10   2      891.42      855.86     18.72 o 
   3  10   2      160.97      163.63     12.37 o 
   4  10   2      680.13      673.74     20.78 o 
   5  10   2        8.78       -1.81      6.59 o 
  -5  11   2       29.27       18.38     10.44 o 
  -4  11   2        4.77        2.48      7.37 o 
  -3  11   2       62.85       38.33     10.58 o 
  -2  11   2      290.35      328.63     34.05 o 
  -1  11   2      113.34       88.03     12.85 o 
   0  11   2      499.55      530.60     14.71 o 
   1  11   2      476.59      457.73     14.28 o 
   2  11   2       57.04       42.34      6.87 o 
   3  11   2      226.62      223.38     14.14 o 
   4  11   2      179.84      215.14     15.22 o 
  -4  12   2       30.51       14.53      9.84 o 
  -3  12   2        5.39        3.07      8.43 o 
  -2  12   2      273.04      253.71     31.28 o 
  -1  12   2       45.40       30.39      8.14 o 
   0  12   2       28.07       13.00      6.11 o 
   1  12   2       37.62       37.45      7.24 o 
   2  12   2      350.95      348.72     15.74 o 
   3  12   2      116.03       97.82     11.56 o 
   4  12   2       10.35        1.26      7.46 o 
  -3  13   2       14.98        2.26      9.78 o 
  -2  13   2       94.18       97.77     14.68 o 
  -1  13   2        7.76        1.21      8.37 o 
   0  13   2      292.60      300.38     16.82 o 
   1  13   2      193.34      192.33     12.13 o 
   2  13   2       62.30       62.96     10.58 o 
   3  13   2        3.57       -3.21      6.89 o 
  -1  14   2       59.20       23.55     10.35 o 
   0  14   2        0.29       -6.88     13.11 o 
   1  14   2      547.42      542.55     50.21 o 
  -7   1   3      726.77      717.96     33.55 o 
  -6   1   3      152.43      171.83      9.46 o 
  -5   1   3        7.77       -1.79      2.80 o 
  -4   1   3      134.30      115.19      5.06 o 
  -3   1   3     6660.61     6963.97     46.49 o 
  -2   1   3     2450.53     2362.89     20.03 o 
  -1   1   3      238.41      249.62      4.41 o 
   0   1   3     1506.63     1508.76     22.42 o 
   1   1   3        2.55        1.44      1.79 o 
   2   1   3     3440.60     3351.82     21.34 o 
   3   1   3      322.45      314.88      5.67 o 
   4   1   3     2962.68     2935.89     38.22 o 
   5   1   3      643.90      631.19     21.99 o 
   6   1   3       15.86        0.56      6.72 o 
   7   1   3      102.89      115.06     15.13 o 
  -6   2   3     1767.90     1714.49     27.81 o 
  -5   2   3      356.50      321.01     10.57 o 
  -4   2   3     4244.41     4279.97     41.56 o 
  -3   2   3     2345.61     2357.11     29.23 o 
  -2   2   3     1164.83     1258.39     25.44 o 
  -1   2   3      867.26      796.93     12.74 o 
   0   2   3      729.32      791.97      9.95 o 
   1   2   3    16244.70    15520.41    127.08 o 
   2   2   3       56.38       61.45      3.32 o 
   3   2   3       83.05       75.03      3.50 o 
   4   2   3      249.29      248.72      9.69 o 
   5   2   3     2087.96     2191.53     31.85 o 
   6   2   3      743.33      721.57     25.86 o 
   7   2   3       25.47       32.38     10.92 o 
  -7   3   3      157.81      153.91     14.82 o 
  -6   3   3        9.81       -8.42      6.99 o 
  -5   3   3      243.82      252.93     13.35 o 
  -4   3   3      103.52      109.28      7.20 o 
  -3   3   3     2822.83     2963.45     29.48 o 
  -2   3   3      687.98      621.18      9.13 o 
  -1   3   3       94.55       99.34      4.29 o 
   0   3   3       13.79        3.20      3.13 o 
   1   3   3      448.86      452.11      5.65 o 
   2   3   3     4191.30     4275.89     30.33 o 
   3   3   3      652.76      565.62     11.64 o 
   4   3   3      750.58      774.79     17.18 o 
   5   3   3        9.86        0.84      4.60 o 
   6   3   3      101.75       66.71     11.38 o 
   7   3   3       25.60        6.41      8.90 o 
  -7   4   3        9.91       10.94      8.24 o 
  -6   4   3       95.68      119.22     13.78 o 
  -5   4   3       48.53       38.65      8.34 o 
  -4   4   3      213.51      158.09     20.32 o 
  -3   4   3      303.30      332.90      8.52 o 
  -2   4   3     1368.20     1643.38     17.10 o 
  -1   4   3       75.94       42.18      4.76 o 
   0   4   3     2460.45     2701.47     23.90 o 
   1   4   3     2627.47     2668.03     17.32 o 
   2   4   3      787.30      796.09     13.62 o 
   3   4   3       22.19       17.58      4.57 o 
   4   4   3       17.14       15.07      4.21 o 
   5   4   3      656.63      746.61     19.08 o 
   6   4   3      155.32      127.54     14.77 o 
   7   4   3       38.76       26.77     12.02 o 
  -7   5   3     1244.38     1271.22     73.72 o 
  -6   5   3      461.04      443.90     19.93 o 
  -5   5   3        4.66        1.42      5.24 o 
  -4   5   3        0.63        1.97      3.94 o 
  -3   5   3     6181.90     6390.96    101.31 o 
  -2   5   3     2135.73     2133.96     36.79 o 
  -1   5   3      128.54      140.48      6.58 o 
   0   5   3     1067.89     1036.58     14.14 o 
   1   5   3       27.34       30.84      2.41 o 
   2   5   3     3733.02     3590.36     35.56 o 
   3   5   3      386.36      403.36     10.77 o 
   4   5   3     1382.60     1388.37     25.06 o 
   5   5   3        1.97       -6.11      5.02 o 
   6   5   3      517.41      512.00     15.43 o 
   7   5   3      258.67      289.10     25.61 o 
  -7   6   3       21.08       31.41     15.89 o 
  -6   6   3      709.25      671.50     38.09 o 
  -5   6   3      318.71      334.21     18.63 o 
  -4   6   3      486.03      460.48     14.06 o 
  -3   6   3      164.97      163.65     11.19 o 
  -2   6   3     3221.42     3275.79     30.71 o 
  -1   6   3     1850.28     1704.15     25.41 o 
   0   6   3     2499.84     2528.97     25.86 o 
   1   6   3     4536.78     4538.20     34.36 o 
   2   6   3      444.91      399.30     14.66 o 
   3   6   3        3.90        1.06      2.91 o 
   4   6   3       16.46       11.98      4.14 o 
   5   6   3     1121.73     1167.17     22.26 o 
   6   6   3      389.63      419.60     14.55 o 
  -6   7   3       26.15       16.87      9.74 o 
  -5   7   3       21.18        8.41      7.59 o 
  -4   7   3      448.89      417.44     18.25 o 
  -3   7   3      279.96      273.57     10.96 o 
  -2   7   3        1.71        1.38      3.10 o 
  -1   7   3      519.96      475.28     12.26 o 
   0   7   3       53.19       78.53      6.62 o 
   1   7   3      249.40      217.47      7.03 o 
   2   7   3        8.49        4.89      3.91 o 
   3   7   3      473.53      432.58     11.06 o 
   4   7   3      135.91      130.86     10.79 o 
   5   7   3       10.53        7.57      5.33 o 
   6   7   3        6.14       -1.14      5.85 o 
  -6   8   3      500.81      551.17     41.44 o 
  -5   8   3      487.15      448.44     21.10 o 
  -4   8   3     1410.74     1424.11     79.37 o 
  -3   8   3      485.49      481.45     19.29 o 
  -2   8   3      254.22      242.33      8.86 o 
  -1   8   3        6.18        1.98      3.53 o 
   0   8   3        4.04        4.95      3.64 o 
   1   8   3      773.40      727.09     13.03 o 
   2   8   3        4.92       -0.93      3.70 o 
   3   8   3       18.73       14.39      5.89 o 
   4   8   3      103.24       90.50     11.30 o 
   5   8   3      424.88      469.33     17.61 o 
   6   8   3      150.24      138.41     17.29 o 
  -6   9   3        0.78       -5.05      7.90 o 
  -5   9   3       87.79      111.39     36.31 o 
  -4   9   3        9.43        5.66      7.56 o 
  -3   9   3     1588.16     1622.72     40.75 o 
  -2   9   3     1836.69     1884.65     51.46 o 
  -1   9   3      664.04      728.04     15.55 o 
   0   9   3      426.05      349.60     11.00 o 
   1   9   3      491.44      454.05     11.10 o 
   2   9   3     3046.46     3111.08     36.87 o 
   3   9   3      884.70      879.70     19.37 o 
   4   9   3     1421.13     1438.71     29.99 o 
   5   9   3      342.94      312.81     17.00 o 
  -5  10   3        4.59       12.97      8.60 o 
  -4  10   3      130.71      147.04     22.37 o 
  -3  10   3      770.37      798.79     27.15 o 
  -2  10   3      352.39      329.13     17.55 o 
  -1  10   3       11.15        5.95      4.60 o 
   0  10   3       50.67       44.79      6.34 o 
   1  10   3      246.89      260.22     10.89 o 
   2  10   3       21.37       19.18      5.58 o 
   3  10   3       88.92       92.73      9.03 o 
   4  10   3        1.41       -3.92      5.52 o 
   5  10   3        4.64        3.93      6.98 o 
  -5  11   3      104.54       73.57     13.86 o 
  -4  11   3       98.74       82.31     17.09 o 
  -3  11   3       14.48        8.63      8.28 o 
  -2  11   3       44.58       46.16     10.79 o 
  -1  11   3       80.87       87.07      9.56 o 
   0  11   3      396.37      407.59     13.19 o 
   1  11   3       20.73        8.29      5.28 o 
   2  11   3       11.71        8.21      5.26 o 
   3  11   3        6.97        1.58      5.07 o 
   4  11   3        1.32       -8.57      5.71 o 
  -4  12   3      154.07      117.63     15.71 o 
  -3  12   3      140.90      109.49     14.93 o 
  -2  12   3      118.18       90.09     14.05 o 
  -1  12   3      622.83      681.23     25.91 o 
   0  12   3     1321.58     1406.78     30.14 o 
   1  12   3     1824.35     1942.72     33.94 o 
   2  12   3      109.32      108.41      9.99 o 
   3  12   3        0.29       -9.47      6.31 o 
  -3  13   3      150.65      174.47     18.98 o 
  -2  13   3      265.80      296.37     19.44 o 
  -1  13   3       89.31       60.38     12.33 o 
   0  13   3       38.70       17.22     15.27 o 
   1  13   3       13.05        0.14      7.10 o 
   2  13   3      124.59      117.22     11.04 o 
  -1  14   3      156.88      161.68     28.62 o 
   0  14   3       11.60        1.89     12.88 o 
  -7   0   4     1105.66     1081.86     43.64 o 
  -6   0   4     3133.82     2925.85     71.36 o 
  -5   0   4     1043.35     1037.03     37.43 o 
  -4   0   4       61.42       48.65     16.35 o 
  -3   0   4        8.72        7.63      4.77 o 
  -2   0   4    18941.07    17810.16    154.68 o 
  -1   0   4     4371.26     4300.01     44.63 o 
   0   0   4    15478.71    14402.34    126.75 o 
   1   0   4     9317.07     9199.64     87.85 o 
   2   0   4       99.77      156.77      7.97 o 
   3   0   4     4353.77     4509.29     41.28 o 
   4   0   4      786.18      871.48     34.29 o 
   5   0   4     2082.03     2219.43     62.44 o 
   6   0   4        0.56       -8.59      9.64 o 
   7   0   4      127.20      110.46     22.60 o 
  -7   1   4      228.08      201.28     14.02 o 
  -6   1   4       68.96       62.11     10.49 o 
  -5   1   4      175.92      170.12      8.86 o 
  -4   1   4       57.93       61.59      5.43 o 
  -3   1   4       84.76       65.30      4.02 o 
  -2   1   4        0.54       -1.29      1.77 o 
  -1   1   4     5979.18     6182.82     42.80 o 
   0   1   4       96.53       76.21      3.96 o 
   1   1   4     4523.16     4465.96     35.09 o 
   2   1   4     1579.41     1510.62     15.27 o 
   3   1   4       57.49       60.30      5.41 o 
   4   1   4      361.02      347.97     12.07 o 
   5   1   4      332.31      328.19     16.83 o 
   6   1   4     1133.57     1206.84     77.50 o 
   7   1   4      179.12      167.91     36.03 o 
  -7   2   4       20.39       19.58     11.42 o 
  -6   2   4       95.93       71.15     14.46 o 
  -5   2   4       10.23       16.20      6.11 o 
  -4   2   4        0.38        2.92      4.59 o 
  -3   2   4       34.74       54.95      6.94 o 
  -2   2   4      269.42      247.19     10.15 o 
  -1   2   4       75.99       95.57      3.64 o 
   0   2   4      434.61      424.74      8.71 o 
   1   2   4      101.56      119.13      4.70 o 
   2   2   4     1628.15     1565.06     15.89 o 
   3   2   4     2128.07     2083.03     20.28 o 
   4   2   4      969.91      975.21     16.69 o 
   5   2   4      325.25      310.57     16.28 o 
   6   2   4        3.59        2.57      6.96 o 
   7   2   4      146.40      141.46     17.00 o 
  -6   3   4      351.58      318.85     21.27 o 
  -5   3   4     2557.30     2617.35     42.73 o 
  -4   3   4     1889.31     1889.94     33.06 o 
  -3   3   4     6980.01     6869.90     74.46 o 
  -2   3   4     2336.96     2417.12     70.86 o 
  -1   3   4      581.80      695.73      9.73 o 
   0   3   4      199.42      257.84      6.32 o 
   1   3   4     2486.49     2518.27     19.56 o 
   2   3   4     7819.98     7694.66     49.37 o 
   3   3   4      589.46      591.26     12.49 o 
   4   3   4      216.87      193.96      8.27 o 
   5   3   4        1.45        2.16      5.95 o 
   6   3   4      528.03      560.43     24.12 o 
   7   3   4       45.14       25.07     22.53 o 
  -7   4   4      250.25      270.22     27.80 o 
  -6   4   4      468.63      465.96     19.56 o 
  -5   4   4       49.79       66.92     25.99 o 
  -4   4   4      104.67      100.93     10.02 o 
  -3   4   4       39.10       47.83      7.76 o 
  -2   4   4     3289.44     3106.58     43.41 o 
  -1   4   4      142.49      105.64      7.09 o 
   0   4   4      123.03      117.82      4.13 o 
   1   4   4        0.84        2.66      1.77 o 
   2   4   4     1938.49     1994.39     18.58 o 
   3   4   4     3198.42     3314.39     34.19 o 
   4   4   4      444.64      473.99     12.66 o 
   5   4   4      893.47      886.70     24.85 o 
   6   4   4       38.59       31.41      9.99 o 
  -7   5   4       13.01        8.28      9.03 o 
  -6   5   4       78.28       80.57     19.68 o 
  -5   5   4        8.12       11.98      5.47 o 
  -4   5   4      325.11      306.01     13.03 o 
  -3   5   4      520.56      521.07     14.07 o 
  -2   5   4     1215.36     1214.13     15.10 o 
  -1   5   4      668.12      746.26     12.07 o 
   0   5   4        0.95        4.27      2.03 o 
   1   5   4      644.49      698.92      9.51 o 
   2   5   4       13.96        3.11      3.80 o 
   3   5   4      251.88      286.35      9.81 o 
   4   5   4       51.49       48.75      6.09 o 
   5   5   4       47.62       46.56      7.34 o 
   6   5   4       23.33       18.22      9.08 o 
  -7   6   4      251.46      290.34     20.16 o 
  -6   6   4      937.15      985.00     34.18 o 
  -5   6   4        2.66       -5.60      6.16 o 
  -4   6   4        1.48       -4.77      4.21 o 
  -3   6   4       57.55       44.28      6.55 o 
  -2   6   4     1535.90     1497.52     18.75 o 
  -1   6   4      634.99      605.27     11.84 o 
   0   6   4      628.40      623.66     11.94 o 
   1   6   4     3296.06     3394.63     24.50 o 
   2   6   4       10.09        8.08      3.26 o 
   3   6   4      283.16      288.22      9.02 o 
   4   6   4        2.17       -2.95      3.32 o 
   5   6   4      188.61      225.73     13.12 o 
   6   6   4       32.20       36.74     13.16 o 
  -6   7   4      169.60      138.19     15.80 o 
  -5   7   4      429.62      455.39     20.48 o 
  -4   7   4        8.52        8.52      6.84 o 
  -3   7   4      973.09      991.00     21.17 o 
  -2   7   4      278.02      322.52     13.99 o 
  -1   7   4      667.09      689.59     13.55 o 
   0   7   4      449.50      403.76     10.41 o 
   1   7   4     3110.16     3207.64     29.11 o 
   2   7   4     2995.87     2938.07     29.41 o 
   3   7   4        1.64       -3.02      3.21 o 
   4   7   4      121.62      125.20      8.22 o 
   5   7   4      242.69      241.90     12.28 o 
   6   7   4      714.54      733.89     19.69 o 
  -6   8   4      289.82      279.92     24.23 o 
  -5   8   4      359.37      351.43     18.99 o 
  -4   8   4      180.91      150.63     14.54 o 
  -3   8   4      105.64      105.96     16.48 o 
  -2   8   4     1715.05     1766.48     58.94 o 
  -1   8   4     1482.39     1550.67     22.17 o 
   0   8   4     1128.89     1162.97     18.80 o 
   1   8   4      124.58      120.70      8.40 o 
   2   8   4        4.61       -0.26      4.12 o 
   3   8   4      106.15       88.98      8.14 o 
   4   8   4      301.96      285.16     10.74 o 
   5   8   4      269.98      269.57     16.28 o 
  -6   9   4       28.36       13.06     10.02 o 
  -5   9   4       84.78       67.51     12.61 o 
  -4   9   4       41.44       31.79      9.16 o 
  -3   9   4       69.09       44.69      9.95 o 
  -2   9   4      459.73      443.81     15.29 o 
  -1   9   4        7.37        0.06      4.86 o 
   0   9   4      260.30      255.87     10.15 o 
   1   9   4       61.59       64.09      7.36 o 
   2   9   4      816.80      770.50     17.78 o 
   3   9   4        5.65       -2.40      4.57 o 
   4   9   4        1.09       -3.25      4.70 o 
   5   9   4       22.96       23.00      7.93 o 
  -5  10   4       29.01       22.09     10.04 o 
  -4  10   4        0.09       20.44     12.07 o 
  -3  10   4       11.70       10.79      8.03 o 
  -2  10   4     2007.87     2062.69     33.96 o 
  -1  10   4      602.21      634.84     18.27 o 
   0  10   4      139.53      145.42     14.95 o 
   1  10   4      163.08      135.56     11.59 o 
   2  10   4      312.55      319.71     12.27 o 
   3  10   4      910.25      883.15     31.22 o 
   4  10   4      151.05      142.16     11.16 o 
  -4  11   4      572.01      521.08     24.60 o 
  -3  11   4      923.37      905.56     34.73 o 
  -2  11   4      239.24      209.72     18.95 o 
  -1  11   4      193.44      212.84     12.33 o 
   0  11   4      220.59      239.53     17.01 o 
   1  11   4      633.38      662.05     20.40 o 
   2  11   4      395.12      368.66     13.76 o 
   3  11   4      249.85      245.89     13.32 o 
   4  11   4       38.31       25.11      8.01 o 
  -4  12   4        5.99       -2.00      8.55 o 
  -3  12   4       43.48       25.57     13.37 o 
  -2  12   4       10.73       10.38      8.27 o 
  -1  12   4        3.17        4.88      7.99 o 
   0  12   4       75.80       82.03     13.27 o 
   1  12   4      137.93      125.44     30.58 o 
   2  12   4        0.04       -7.63      5.09 o 
   3  12   4        0.13       -7.42      5.24 o 
  -2  13   4       73.07       63.24     12.81 o 
  -1  13   4      178.44      137.06     26.13 o 
   0  13   4       18.11       14.24     18.76 o 
   1  13   4       43.64       37.06     10.78 o 
   2  13   4      330.18      328.89     14.28 o 
  -7   1   5       66.13       60.77     11.33 o 
  -6   1   5     1809.46     1767.26     39.43 o 
  -5   1   5      914.07      882.98     25.63 o 
  -4   1   5       15.38        7.22      3.94 o 
  -3   1   5      188.52      158.69      5.48 o 
  -2   1   5     1387.85     1464.96     22.39 o 
  -1   1   5     3207.88     2957.69     27.45 o 
   0   1   5     1108.71     1191.07     14.70 o 
   1   1   5     2437.54     2435.94     24.41 o 
   2   1   5        8.07        2.84      2.70 o 
   3   1   5     2236.51     2372.46     22.52 o 
   4   1   5      532.57      542.90     18.85 o 
   5   1   5      284.05      256.17     15.37 o 
   6   1   5      111.01       91.28     14.39 o 
  -7   2   5      352.61      322.07     17.80 o 
  -6   2   5      162.64      169.42     15.57 o 
  -5   2   5     1478.21     1605.62     27.12 o 
  -4   2   5      371.91      319.01     11.08 o 
  -3   2   5     1943.90     1958.77     26.86 o 
  -2   2   5     5125.10     4875.91     59.84 o 
  -1   2   5     1397.17     1477.83     20.09 o 
   0   2   5      145.32      127.65      5.10 o 
   1   2   5      308.37      269.14      7.44 o 
   2   2   5     9777.49     9888.49     70.12 o 
   3   2   5     1781.59     1797.85     20.99 o 
   4   2   5      308.51      273.11     16.11 o 
   5   2   5        0.71       -6.90      5.48 o 
   6   2   5       79.64       79.70     12.68 o 
  -7   3   5        2.75       -5.84      9.49 o 
  -6   3   5       19.50       10.57      7.11 o 
  -5   3   5      261.51      248.48     13.44 o 
  -4   3   5      168.35      174.20      8.93 o 
  -3   3   5      904.24      888.70     17.91 o 
  -2   3   5        0.47       -3.78      3.12 o 
  -1   3   5      334.73      337.78     10.12 o 
   0   3   5      428.54      452.95      9.12 o 
   1   3   5       87.57       56.65      4.57 o 
   2   3   5      436.20      517.19      9.42 o 
   3   3   5      105.90       89.67      6.57 o 
   4   3   5       75.73       68.29      6.45 o 
   5   3   5      338.62      323.72     17.47 o 
   6   3   5      161.47      134.88     15.51 o 
  -7   4   5      200.64      226.05     25.35 o 
  -6   4   5       45.24       57.35     10.39 o 
  -5   4   5      275.11      253.97     30.30 o 
  -4   4   5       68.01       68.29     12.52 o 
  -3   4   5        7.13        3.02      5.05 o 
  -2   4   5      580.07      505.88     13.44 o 
  -1   4   5      105.64      135.73      8.81 o 
   0   4   5      469.72      487.70     10.92 o 
   1   4   5       95.16       74.81      5.33 o 
   2   4   5     1860.14     1909.12     23.94 o 
   3   4   5       86.82       78.86      6.66 o 
   4   4   5       26.60       27.16      5.18 o 
   5   4   5       55.53       30.55      9.16 o 
   6   4   5      117.54      123.57     15.87 o 
  -7   5   5        0.96        1.38     10.36 o 
  -6   5   5      977.18     1034.52     30.45 o 
  -5   5   5      417.72      419.86     17.84 o 
  -4   5   5      174.37      192.52     14.45 o 
  -3   5   5      591.99      588.20     19.29 o 
  -2   5   5      554.43      556.88     34.42 o 
  -1   5   5     6052.93     6081.43     42.13 o 
   0   5   5     2033.31     2088.55     17.69 o 
   1   5   5     5899.30     5944.10     87.97 o 
   2   5   5      660.57      634.59     15.42 o 
   3   5   5      225.46      201.36      8.72 o 
   4   5   5      447.42      427.63     12.89 o 
   5   5   5      603.42      657.77     25.42 o 
   6   5   5      708.07      767.65     29.78 o 
  -7   6   5      153.29      169.09     23.73 o 
  -6   6   5      415.41      439.87     20.91 o 
  -5   6   5       26.02       27.50      8.75 o 
  -4   6   5       87.49       72.06      8.41 o 
  -3   6   5     1146.29     1129.32     22.51 o 
  -2   6   5     1447.65     1486.49     32.53 o 
  -1   6   5       86.24       92.58     11.44 o 
   0   6   5      771.20      843.51     14.99 o 
   1   6   5        1.93       -2.00      3.68 o 
   2   6   5      822.29      817.78     14.42 o 
   3   6   5      143.67      134.03      9.06 o 
   4   6   5       91.83       93.36     12.95 o 
   5   6   5        0.63       -4.02      5.78 o 
   6   6   5       64.98       52.43     15.71 o 
  -6   7   5        0.95       -7.13      6.93 o 
  -5   7   5       18.80        3.30      7.15 o 
  -4   7   5        0.07       -6.24      4.16 o 
  -3   7   5      766.75      813.26     19.85 o 
  -2   7   5       89.36      106.96      9.31 o 
  -1   7   5      562.71      623.92     16.06 o 
   0   7   5      165.95      149.47      6.18 o 
   1   7   5       13.90       14.14      5.46 o 
   2   7   5       55.74       56.86      7.01 o 
   3   7   5       40.13       36.40      5.21 o 
   4   7   5       30.08       30.66      5.85 o 
   5   7   5        5.98       -2.41      5.15 o 
  -6   8   5       39.43       31.64     11.14 o 
  -5   8   5      369.39      360.48     19.44 o 
  -4   8   5      152.76      172.33     48.46 o 
  -3   8   5     1371.39     1413.10     27.15 o 
  -2   8   5     2410.12     2382.21     35.20 o 
  -1   8   5       11.83        8.61      5.62 o 
   0   8   5       17.33       15.63      4.52 o 
   1   8   5      287.16      253.73     11.81 o 
   2   8   5     1670.60     1772.76     26.98 o 
   3   8   5      522.40      541.01     13.39 o 
   4   8   5      320.69      340.71     11.50 o 
   5   8   5      228.01      258.88     12.56 o 
  -5   9   5      525.90      579.83     25.14 o 
  -4   9   5      103.31      107.86     13.42 o 
  -3   9   5      212.03      222.11     11.82 o 
  -2   9   5      150.85      131.36     10.75 o 
  -1   9   5      835.37      864.88     20.82 o 
   0   9   5      168.49      174.50     11.38 o 
   1   9   5      211.91      204.84     11.75 o 
   2   9   5        2.29       -1.46      4.71 o 
   3   9   5      533.67      519.53     16.58 o 
   4   9   5      375.75      368.75     14.03 o 
   5   9   5      249.05      244.57     22.55 o 
  -5  10   5      161.41      177.05     32.87 o 
  -4  10   5      359.27      337.63     19.46 o 
  -3  10   5      288.55      300.39     17.78 o 
  -2  10   5      114.49      124.32     11.26 o 
  -1  10   5      175.43      166.88     17.51 o 
   0  10   5      176.55      173.07     16.02 o 
   1  10   5       68.02       66.14      9.38 o 
   2  10   5      437.19      455.49     15.83 o 
   3  10   5      523.65      510.20     16.21 o 
   4  10   5       91.93       91.47     12.39 o 
  -4  11   5        7.81       -2.76      7.91 o 
  -3  11   5       36.18       29.09     10.56 o 
  -2  11   5      373.07      369.28     22.38 o 
  -1  11   5      363.10      365.47     15.16 o 
   0  11   5      272.45      280.67     18.52 o 
   1  11   5      708.14      711.06     53.77 o 
   2  11   5       23.25       25.14      8.23 o 
   3  11   5       45.28       30.58      7.10 o 
  -3  12   5      124.45       79.77     13.53 o 
  -2  12   5      370.52      366.45     20.48 o 
  -1  12   5        2.72       -1.18      8.32 o 
   0  12   5        0.23       -1.21     12.92 o 
   1  12   5       38.83       30.92     11.08 o 
   2  12   5      464.70      496.49     19.65 o 
   3  12   5       88.59       86.61     10.02 o 
  -2  13   5      195.57      207.75     19.40 o 
  -1  13   5      555.07      601.65     40.99 o 
   0  13   5      388.34      385.24     21.30 o 
   1  13   5      151.36      167.00     18.07 o 
  -7   0   6       22.08       13.64     12.57 o 
  -6   0   6       25.29       28.72     14.79 o 
  -5   0   6     1373.07     1323.89     47.13 o 
  -4   0   6        8.89        9.39      8.77 o 
  -3   0   6       62.93       60.57      6.85 o 
  -2   0   6     1615.48     1689.46     25.91 o 
  -1   0   6     5813.94     5918.80     62.89 o 
   0   0   6     7243.71     6798.47     72.00 o 
   1   0   6     1818.10     1816.20     38.51 o 
   2   0   6     2674.78     2513.99     39.07 o 
   3   0   6       19.21       -0.64      4.90 o 
   4   0   6      908.96      908.75     26.67 o 
   5   0   6       68.23       77.56     15.99 o 
   6   0   6      939.21     1034.17     48.06 o 
  -7   1   6      108.72      122.56     14.91 o 
  -6   1   6      802.64      797.74     27.11 o 
  -5   1   6      217.73      213.93     14.33 o 
  -4   1   6       91.61       97.17     11.30 o 
  -3   1   6        2.01        5.67      4.03 o 
  -2   1   6     2224.21     2357.28     29.90 o 
  -1   1   6     4162.74     4036.71     33.42 o 
   0   1   6      121.12      113.63      5.64 o 
   1   1   6      266.75      250.07      7.69 o 
   2   1   6       11.85       13.21      3.54 o 
   3   1   6      602.68      568.16     12.76 o 
   4   1   6        2.46       -2.61      4.17 o 
   5   1   6       14.24       16.14      7.82 o 
   6   1   6       31.65       26.38      9.99 o 
  -7   2   6       13.34       13.57     12.40 o 
  -6   2   6       11.56       10.76      7.90 o 
  -5   2   6       14.40       14.35      7.77 o 
  -4   2   6       36.24       26.85      5.92 o 
  -3   2   6      232.86      253.00     10.06 o 
  -2   2   6     2337.60     2381.13     36.40 o 
  -1   2   6       93.52       93.76      7.31 o 
   0   2   6        5.61        1.38      2.54 o 
   1   2   6        3.25        4.09      4.56 o 
   2   2   6        2.62       -1.61      2.72 o 
   3   2   6       16.66        5.95      4.87 o 
   4   2   6        5.57        6.53      4.92 o 
   5   2   6      210.33      199.93     12.47 o 
   6   2   6        6.11        5.49      8.31 o 
  -7   3   6        8.77        0.86      7.47 o 
  -6   3   6      359.46      397.68     19.61 o 
  -5   3   6       12.64       14.34      7.51 o 
  -4   3   6     1123.25     1079.47     21.95 o 
  -3   3   6        9.88        3.79      4.42 o 
  -2   3   6     4730.61     4732.56     49.10 o 
  -1   3   6     4047.79     4221.69     35.39 o 
   0   3   6      339.50      338.46     10.75 o 
   1   3   6      951.29     1043.82     15.98 o 
   2   3   6     1386.82     1250.72     18.29 o 
   3   3   6     4261.60     4207.50     49.33 o 
   4   3   6      274.08      260.90     21.05 o 
   5   3   6      299.40      290.86     15.61 o 
   6   3   6      148.05      129.28     16.49 o 
  -7   4   6       80.75      112.94     20.53 o 
  -6   4   6       96.30      111.97     13.98 o 
  -5   4   6     2666.61     2583.16     38.30 o 
  -4   4   6     1723.88     1691.66     28.84 o 
  -3   4   6      951.20      879.50     23.35 o 
  -2   4   6     2678.25     2637.04     34.56 o 
  -1   4   6     1665.24     1679.68     17.35 o 
   0   4   6      834.68      833.61     13.82 o 
   1   4   6     1199.41     1251.27     19.24 o 
   2   4   6     2113.18     2221.97     42.02 o 
   3   4   6      244.79      211.86      8.77 o 
   4   4   6      476.96      442.27     15.83 o 
   5   4   6        8.62        3.02      6.04 o 
   6   4   6      399.88      428.16     22.80 o 
  -7   5   6        3.46       10.50      8.31 o 
  -6   5   6        2.84        6.88     10.38 o 
  -5   5   6       19.04       12.06     19.51 o 
  -4   5   6      366.49      363.94     13.71 o 
  -3   5   6       69.75       79.09      8.37 o 
  -2   5   6      131.03      171.50     10.08 o 
  -1   5   6       38.26       23.91      5.29 o 
   0   5   6        2.73        2.66      2.31 o 
   1   5   6        5.06        0.17      3.24 o 
   2   5   6      282.69      281.58     11.73 o 
   3   5   6      865.29      885.88     17.92 o 
   4   5   6      360.20      338.07     11.81 o 
   5   5   6       47.08       39.39      8.37 o 
   6   5   6       13.77       25.49     10.45 o 
  -6   6   6       16.36        4.66      8.40 o 
  -5   6   6      586.13      582.16     18.40 o 
  -4   6   6      159.65      141.80     11.19 o 
  -3   6   6       16.30       16.20      5.99 o 
  -2   6   6      243.95      251.43      9.46 o 
  -1   6   6     1290.12     1388.56     24.89 o 
   0   6   6     2175.56     2102.60     21.53 o 
   1   6   6      703.24      804.19     15.44 o 
   2   6   6     1007.78      968.08     31.29 o 
   3   6   6        0.08        1.85      4.08 o 
   4   6   6      462.67      471.75     14.36 o 
   5   6   6      138.38      162.29     13.93 o 
  -6   7   6      874.97      877.59     30.24 o 
  -5   7   6      170.41      227.75     17.34 o 
  -4   7   6      345.96      334.16     13.92 o 
  -3   7   6       16.61       21.15      6.49 o 
  -2   7   6     1848.26     1861.99     26.00 o 
  -1   7   6     2554.30     2590.53     30.14 o 
   0   7   6      288.22      307.04     14.29 o 
   1   7   6      227.03      208.85     10.60 o 
   2   7   6       40.00       30.78      5.65 o 
   3   7   6     2135.59     2237.63     27.88 o 
   4   7   6      224.16      228.85     10.17 o 
   5   7   6       99.65      118.73     16.35 o 
  -6   8   6       55.76       73.02     13.65 o 
  -5   8   6      218.25      241.52     19.69 o 
  -4   8   6      118.19      150.52     27.59 o 
  -3   8   6        6.98       -1.45      5.20 o 
  -2   8   6        1.12        1.20      4.79 o 
  -1   8   6     1188.06     1162.61     22.54 o 
   0   8   6      208.18      180.90     18.51 o 
   1   8   6      307.31      308.96     14.31 o 
   2   8   6      152.00      142.43     13.77 o 
   3   8   6       18.57       14.70      4.97 o 
   4   8   6      158.89      149.98      9.94 o 
   5   8   6       33.81       45.39      7.15 o 
  -5   9   6        3.27       -7.49      8.42 o 
  -4   9   6       30.47       19.28      9.16 o 
  -3   9   6        3.74       -6.92      4.61 o 
  -2   9   6        3.97        4.48      5.22 o 
  -1   9   6      285.77      295.22     13.10 o 
   0   9   6        0.32       -8.33      5.55 o 
   1   9   6        0.20       -6.91      4.61 o 
   2   9   6       85.55       93.31     13.15 o 
   3   9   6      291.04      275.31     12.22 o 
   4   9   6       80.44       68.67      7.72 o 
  -5  10   6      459.50      498.67     34.04 o 
  -4  10   6      186.55      189.46     18.29 o 
  -3  10   6      187.53      163.85     16.41 o 
  -2  10   6      194.08      192.86     13.49 o 
  -1  10   6      219.96      287.00     20.84 o 
   0  10   6      518.64      522.21     23.14 o 
   1  10   6       57.82       53.39     11.01 o 
   2  10   6      482.11      466.04     18.03 o 
   3  10   6       21.95       17.82      6.37 o 
   4  10   6       18.48       11.74      6.48 o 
  -4  11   6      126.98      145.54     16.97 o 
  -3  11   6      158.42      138.59     60.15 o 
  -2  11   6      634.48      688.28     21.05 o 
  -1  11   6      392.32      414.78     21.03 o 
   0  11   6       12.25       -9.67      6.45 o 
   1  11   6       20.42       10.48      8.93 o 
   2  11   6      111.54       99.39     13.14 o 
   3  11   6      355.85      357.50     17.20 o 
  -3  12   6       12.49        3.41      8.86 o 
  -2  12   6        0.02      -12.86     11.65 o 
  -1  12   6        7.63        5.91     11.09 o 
   0  12   6        0.39       -6.92      7.66 o 
   1  12   6       77.89       91.29     14.67 o 
   2  12   6       65.18       62.35     13.07 o 
  -1  13   6      187.75      100.53     24.08 o 
   0  13   6        0.33        1.22      8.96 o 
  -7   1   7       17.65       10.32     17.48 o 
  -6   1   7      475.53      455.76     21.61 o 
  -5   1   7      480.54      537.14     22.14 o 
  -4   1   7      923.68      928.89     27.37 o 
  -3   1   7     1232.22     1248.57     29.95 o 
  -2   1   7     2288.77     2287.49     36.45 o 
  -1   1   7        4.89        1.63      2.75 o 
   0   1   7     1788.39     1776.18     21.61 o 
   1   1   7        7.48        1.44      2.89 o 
   2   1   7     1691.12     1713.64     33.01 o 
   3   1   7      529.16      511.40     15.49 o 
   4   1   7      172.55      165.26     17.91 o 
   5   1   7        7.51       -7.05      6.44 o 
   6   1   7      127.70      132.34     16.53 o 
  -7   2   7        6.53       -4.84      9.87 o 
  -6   2   7      630.37      603.52     24.75 o 
  -5   2   7     1244.75     1258.60     33.96 o 
  -4   2   7        6.50        3.45      6.54 o 
  -3   2   7       23.50       18.09      6.70 o 
  -2   2   7      788.91      776.68     16.91 o 
  -1   2   7     5525.13     5425.53     53.93 o 
   0   2   7      491.17      437.80     11.17 o 
   1   2   7      229.49      272.95      8.70 o 
   2   2   7       18.58       17.46      5.67 o 
   3   2   7     1166.98     1171.36     23.96 o 
   4   2   7      625.53      667.88     19.18 o 
   5   2   7      558.03      574.97     24.38 o 
   6   2   7      250.73      279.45     21.86 o 
  -7   3   7        5.21       10.14      9.22 o 
  -6   3   7       13.69       10.37      8.24 o 
  -5   3   7      524.47      537.48     22.33 o 
  -4   3   7      160.29      165.78     15.04 o 
  -3   3   7      325.19      351.52     12.71 o 
  -2   3   7      228.59      232.14     21.06 o 
  -1   3   7      101.25      109.52     13.13 o 
   0   3   7      597.38      596.46     13.22 o 
   1   3   7      340.03      317.90      9.50 o 
   2   3   7     1153.65     1128.06     22.48 o 
   3   3   7       24.41       23.12      6.10 o 
   4   3   7        0.83       -4.32      4.46 o 
   5   3   7       35.73       25.53      7.13 o 
   6   3   7       11.44        6.48      9.16 o 
  -7   4   7        0.22       -2.01     10.56 o 
  -6   4   7       54.58       56.87     11.85 o 
  -5   4   7      462.16      431.98     20.44 o 
  -4   4   7       43.13       30.95      7.41 o 
  -3   4   7       67.74       49.88      7.43 o 
  -2   4   7      271.22      317.82     17.78 o 
  -1   4   7     1577.08     1567.03     25.87 o 
   0   4   7      263.60      264.13      8.58 o 
   1   4   7      115.84      131.93      7.28 o 
   2   4   7      357.33      350.58     13.08 o 
   3   4   7      109.75      120.60     10.12 o 
   4   4   7       36.82       23.38      6.69 o 
   5   4   7      123.06      113.91     13.28 o 
  -6   5   7      125.79      141.25     15.89 o 
  -5   5   7      567.69      551.81     22.71 o 
  -4   5   7      603.88      578.36     17.79 o 
  -3   5   7      267.66      255.53     11.82 o 
  -2   5   7     1833.70     1874.20     30.39 o 
  -1   5   7       23.67       30.26      6.17 o 
   0   5   7     2247.72     2391.42     27.66 o 
   1   5   7      623.34      589.85     16.15 o 
   2   5   7     1761.35     1755.12     58.54 o 
   3   5   7      183.26      180.61     18.98 o 
   4   5   7       57.08       75.73      9.85 o 
   5   5   7       56.02       61.17     11.50 o 
  -6   6   7      343.76      327.24     29.44 o 
  -5   6   7      499.97      498.29     17.76 o 
  -4   6   7       37.91       27.14      7.56 o 
  -3   6   7       22.55       15.35      7.23 o 
  -2   6   7     1155.57     1160.83     20.16 o 
  -1   6   7     2122.65     2162.20     33.88 o 
   0   6   7     1280.35     1318.29     26.75 o 
   1   6   7      157.23      166.03      9.20 o 
   2   6   7       15.37        5.60      5.11 o 
   3   6   7      491.45      443.50     16.53 o 
   4   6   7       82.22       93.51     10.98 o 
   5   6   7      156.04      166.54     22.85 o 
  -6   7   7        0.04        1.10      7.48 o 
  -5   7   7       24.19       24.25      6.69 o 
  -4   7   7       52.50       55.93      7.63 o 
  -3   7   7        3.28        0.61      4.55 o 
  -2   7   7      391.33      373.43     11.94 o 
  -1   7   7        4.39        1.98      4.08 o 
   0   7   7      152.06      163.76     15.27 o 
   1   7   7        2.26       -1.89      3.76 o 
   2   7   7        0.69        0.74      4.39 o 
   3   7   7        0.71       -0.01      4.38 o 
   4   7   7        3.82       -2.89      4.79 o 
   5   7   7       64.26       66.44      9.82 o 
  -5   8   7      406.18      403.40     21.18 o 
  -4   8   7        4.47        0.74      4.96 o 
  -3   8   7       17.95        9.83      5.40 o 
  -2   8   7       72.28       61.54     10.34 o 
  -1   8   7     1671.48     1708.77     29.79 o 
   0   8   7       14.39        4.84      7.59 o 
   1   8   7       19.12       27.24      8.59 o 
   2   8   7       86.61       91.55      8.43 o 
   3   8   7      525.91      553.75     20.11 o 
   4   8   7      155.53      145.83     11.64 o 
  -5   9   7      417.94      425.39     22.23 o 
  -4   9   7      657.01      658.63     25.92 o 
  -3   9   7      432.49      457.42     14.49 o 
  -2   9   7      721.37      770.91     17.84 o 
  -1   9   7      105.66       98.40     17.47 o 
   0   9   7      171.98      199.91     21.66 o 
   1   9   7      155.79      194.77     37.68 o 
   2   9   7     1261.42     1371.02     30.03 o 
   3   9   7      578.06      615.27     23.87 o 
   4   9   7      118.09      104.22     10.59 o 
  -4  10   7        4.31       10.83      8.81 o 
  -3  10   7       12.88        6.31      6.72 o 
  -2  10   7        7.84        4.02      7.62 o 
  -1  10   7       28.89       22.74      9.39 o 
   0  10   7       14.90        1.62      7.49 o 
   1  10   7       12.37        8.01      8.39 o 
   2  10   7        3.31        9.57      8.60 o 
   3  10   7      101.70      107.08     12.62 o 
  -3  11   7       30.60        6.09      9.13 o 
  -2  11   7      131.67      145.44     19.78 o 
  -1  11   7        0.27        3.70      8.49 o 
   0  11   7       44.50       38.08     12.95 o 
   1  11   7        5.77       -5.64      7.61 o 
   2  11   7       53.22       43.45     19.57 o 
  -2  12   7      128.10      173.41     28.95 o 
  -1  12   7      719.37      819.99     91.56 o 
   0  12   7      265.60      268.58     42.31 o 
   1  12   7      306.79      347.86     42.18 o 
  -7   0   8      287.60      315.28     34.21 o 
  -6   0   8      252.67      251.90     24.82 o 
  -5   0   8      399.34      421.03     29.20 o 
  -4   0   8      914.66     1047.11     43.21 o 
  -3   0   8     1157.14     1116.25     42.00 o 
  -2   0   8      737.29      729.18     32.44 o 
  -1   0   8     2689.69     2634.74     39.36 o 
   0   0   8      460.20      545.71     17.18 o 
   1   0   8      704.46      701.38     20.53 o 
   2   0   8      170.05      162.68     13.07 o 
   3   0   8     1279.11     1360.86     31.63 o 
   4   0   8      708.59      688.58     35.44 o 
   5   0   8       44.43       30.37     14.77 o 
  -7   1   8       45.58       30.95     11.32 o 
  -6   1   8       67.74       46.77     20.94 o 
  -5   1   8      245.30      236.85     16.38 o 
  -4   1   8      730.97      754.08     26.09 o 
  -3   1   8      361.94      324.02     16.57 o 
  -2   1   8       87.89       96.86      9.61 o 
  -1   1   8     1755.65     1713.81     28.77 o 
   0   1   8     1757.87     1839.48     23.41 o 
   1   1   8     1175.87     1189.09     19.20 o 
   2   1   8        2.50       -4.16      3.34 o 
   3   1   8      182.88      180.25     11.23 o 
   4   1   8      528.77      544.71     22.48 o 
   5   1   8      230.31      282.10     21.36 o 
  -6   2   8        0.15      -10.13      9.66 o 
  -5   2   8       17.44       11.33      8.65 o 
  -4   2   8      208.05      228.93     16.66 o 
  -3   2   8      171.44      182.23     15.53 o 
  -2   2   8       69.42       80.06     14.65 o 
  -1   2   8      315.45      307.28     15.47 o 
   0   2   8        5.91        4.25      3.73 o 
   1   2   8      222.88      193.07      8.15 o 
   2   2   8      406.51      355.59     10.99 o 
   3   2   8      694.03      721.17     21.26 o 
   4   2   8      276.29      262.86     12.99 o 
   5   2   8        6.81        0.92      8.14 o 
  -6   3   8       30.83       22.37      9.78 o 
  -5   3   8     1108.27     1138.52     41.65 o 
  -4   3   8     1825.24     1850.49     41.77 o 
  -3   3   8       21.55       19.80      6.23 o 
  -2   3   8        8.23        7.22      5.02 o 
  -1   3   8      336.39      350.22     12.66 o 
   0   3   8     1846.17     1798.27     29.44 o 
   1   3   8      217.64      213.60      8.87 o 
   2   3   8       14.57        4.59      4.81 o 
   3   3   8      127.82      123.26     12.03 o 
   4   3   8      369.95      336.20     14.67 o 
   5   3   8      259.46      257.72     17.33 o 
  -6   4   8       12.57        7.22      8.65 o 
  -5   4   8       37.89       36.63     10.85 o 
  -4   4   8     1050.47     1055.23     31.23 o 
  -3   4   8     1700.20     1701.36     30.11 o 
  -2   4   8      529.75      510.29     15.65 o 
  -1   4   8      510.33      481.00     14.84 o 
   0   4   8       93.19       68.47      7.95 o 
   1   4   8     1377.48     1384.21     25.23 o 
   2   4   8      206.02      210.27     10.87 o 
   3   4   8      808.76      822.49     21.66 o 
   4   4   8      733.83      679.34     20.94 o 
   5   4   8       26.95       28.69      8.28 o 
  -6   5   8       19.99       13.89      9.64 o 
  -5   5   8        0.96       -3.08      7.21 o 
  -4   5   8       57.40       48.94      9.76 o 
  -3   5   8        2.03        9.46      6.21 o 
  -2   5   8       98.48      100.93     10.00 o 
  -1   5   8       45.56       29.71      7.07 o 
   0   5   8        8.24        0.36      4.93 o 
   1   5   8       49.11       31.22      6.65 o 
   2   5   8       15.03       10.49      5.42 o 
   3   5   8       20.63       22.63      6.60 o 
   4   5   8       20.33       13.16      6.89 o 
   5   5   8        0.36       -9.17      6.12 o 
  -6   6   8      109.35       94.92     11.46 o 
  -5   6   8      198.25      208.62     36.11 o 
  -4   6   8      175.84      207.79     17.38 o 
  -3   6   8      287.44      256.99     12.88 o 
  -2   6   8      108.99       94.21      9.84 o 
  -1   6   8      203.65      191.25     13.72 o 
   0   6   8       19.61       13.74      8.11 o 
   1   6   8       33.64       54.01     10.48 o 
   2   6   8       74.93       71.44      9.07 o 
   3   6   8       36.03       34.56      9.19 o 
   4   6   8      122.40      130.36     14.84 o 
  -5   7   8      473.13      492.99     18.74 o 
  -4   7   8      529.32      560.08     16.50 o 
  -3   7   8       51.66       38.65      6.57 o 
  -2   7   8       82.44       66.80      7.20 o 
  -1   7   8      551.45      545.11     17.11 o 
   0   7   8     1799.17     1816.96     41.27 o 
   1   7   8      503.29      467.39     21.08 o 
   2   7   8      119.08      130.52      9.35 o 
   3   7   8       85.21       70.54      8.49 o 
   4   7   8      353.22      361.19     13.88 o 
  -5   8   8       18.98       12.01      7.85 o 
  -4   8   8       77.59       93.71      9.42 o 
  -3   8   8      149.64      181.93     11.42 o 
  -2   8   8      161.61      161.59     10.34 o 
  -1   8   8      438.55      470.31     21.34 o 
   0   8   8      116.19      124.15     14.50 o 
   1   8   8      194.01      207.24     40.03 o 
   2   8   8      216.28      204.70     14.35 o 
   3   8   8      172.10      191.80     12.64 o 
   4   8   8       50.88       21.85     10.03 o 
  -4   9   8       57.40       54.25      8.37 o 
  -3   9   8        0.63       -2.13      5.09 o 
  -2   9   8       17.19       19.68      9.34 o 
  -1   9   8        0.85        0.85      7.07 o 
   0   9   8        2.23        1.74      7.59 o 
   1   9   8       33.99       22.41      9.63 o 
   2   9   8       22.44       13.07      9.22 o 
   3   9   8       67.68       59.41      8.67 o 
  -4  10   8      251.45      265.53     19.61 o 
  -3  10   8      385.04      399.50     14.54 o 
  -2  10   8      328.73      332.23     20.19 o 
  -1  10   8      500.24      540.44     24.62 o 
   0  10   8        2.16       -1.69      7.53 o 
   1  10   8      308.71      321.13     19.73 o 
   2  10   8      233.56      251.96     38.42 o 
  -2  11   8        7.36       -5.06      8.52 o 
  -1  11   8      120.76      178.30     28.94 o 
   0  11   8      507.69      566.47     26.13 o 
   1  11   8      405.34      464.15     24.22 o 
  -6   1   9       14.45       -1.62      9.13 o 
  -5   1   9      942.05      934.14     31.67 o 
  -4   1   9       58.83       61.46     14.71 o 
  -3   1   9     1259.48     1270.05     33.68 o 
  -2   1   9      436.02      426.97     19.11 o 
  -1   1   9     1563.82     1613.73     33.82 o 
   0   1   9      388.88      363.92     10.75 o 
   1   1   9      850.41      843.19     16.90 o 
   2   1   9        1.09        5.90      4.13 o 
   3   1   9      516.25      518.15     16.98 o 
   4   1   9      455.91      487.29     22.08 o 
   5   1   9       27.16       25.86     10.11 o 
  -6   2   9        0.48      -10.71      7.14 o 
  -5   2   9      298.77      330.09     19.58 o 
  -4   2   9     2710.89     2824.69     80.32 o 
  -3   2   9       72.69       69.43     14.26 o 
  -2   2   9       27.14       27.49      8.64 o 
  -1   2   9      211.94      221.81     10.72 o 
   0   2   9     2368.49     2340.90     34.88 o 
   1   2   9      470.04      453.10     12.58 o 
   2   2   9      506.61      492.11     16.00 o 
   3   2   9      821.32      794.77     21.31 o 
   4   2   9       40.69       37.58     10.79 o 
   5   2   9      281.57      294.40     18.97 o 
  -6   3   9        1.66      -10.59      7.79 o 
  -5   3   9       98.06       90.56     14.37 o 
  -4   3   9       41.12       32.58     10.57 o 
  -3   3   9       33.64       28.87      9.41 o 
  -2   3   9        3.19        3.65      5.10 o 
  -1   3   9       65.68       53.10     10.08 o 
   0   3   9      502.92      470.32     15.36 o 
   1   3   9        5.91        4.06      4.00 o 
   2   3   9       29.44       21.50      6.63 o 
   3   3   9      348.47      341.39     14.44 o 
   4   3   9      223.97      237.97     15.82 o 
   5   3   9       61.36       80.88     13.94 o 
  -6   4   9       17.01       15.59     10.10 o 
  -5   4   9       37.78       30.49     10.72 o 
  -4   4   9      350.23      331.19     19.22 o 
  -3   4   9        3.75       -5.06      6.44 o 
  -2   4   9       24.45       14.61      6.28 o 
  -1   4   9       31.92       20.79      6.26 o 
   0   4   9      432.44      453.34     18.85 o 
   1   4   9       17.36        7.24     17.80 o 
   2   4   9      102.23      119.17     10.71 o 
   3   4   9      170.03      168.08     19.96 o 
   4   4   9        9.44       13.75      6.60 o 
  -6   5   9       60.60       89.25     31.49 o 
  -5   5   9      729.48      745.76     39.80 o 
  -4   5   9       41.96       28.78     11.31 o 
  -3   5   9      867.70      893.20     22.78 o 
  -2   5   9        7.85        8.65      5.72 o 
  -1   5   9     1529.61     1587.94     31.82 o 
   0   5   9     1240.72     1296.00     33.54 o 
   1   5   9       10.33        6.87      7.71 o 
   2   5   9      105.04       70.15      9.28 o 
   3   5   9      436.41      416.04     16.76 o 
   4   5   9      886.33      931.35     26.08 o 
  -5   6   9      102.34      113.39     16.15 o 
  -4   6   9      531.65      505.15     23.43 o 
  -3   6   9       82.89       75.44     10.04 o 
  -2   6   9        2.51       -0.73      5.24 o 
  -1   6   9       39.98       14.80      6.42 o 
   0   6   9     1373.36     1409.69     47.69 o 
   1   6   9      324.76      353.81     28.73 o 
   2   6   9      266.88      261.25     17.10 o 
   3   6   9       58.70       41.42      8.53 o 
   4   6   9       32.47       42.03      9.15 o 
  -5   7   9       27.65       12.65      7.38 o 
  -4   7   9        3.76        1.26      5.42 o 
  -3   7   9        2.80        1.80      5.33 o 
  -2   7   9      117.43      109.29     15.14 o 
  -1   7   9       42.97       63.62     16.60 o 
   0   7   9        3.85        0.48      7.24 o 
   1   7   9       16.40        6.20     10.77 o 
   2   7   9       16.98        8.25      8.21 o 
   3   7   9       14.39        6.86      8.51 o 
  -4   8   9     1032.47     1092.19     31.28 o 
  -3   8   9       64.19       81.02      8.91 o 
  -2   8   9       85.47       88.93     10.54 o 
  -1   8   9      103.31       98.78     14.05 o 
   0   8   9      361.28      350.15     19.77 o 
   1   8   9      213.19      214.69     18.94 o 
   2   8   9      172.64      204.35     19.35 o 
   3   8   9      319.19      341.30     21.30 o 
  -4   9   9       31.20       20.35      8.43 o 
  -3   9   9      309.16      316.90     13.20 o 
  -2   9   9      128.06      122.39     16.30 o 
  -1   9   9      501.12      521.27     25.52 o 
   0   9   9      176.68      175.79     17.75 o 
   1   9   9      251.73      283.79     22.28 o 
   2   9   9       95.30      123.47     21.83 o 
  -3  10   9      137.47      168.85     18.41 o 
  -2  10   9       20.88       16.20     11.67 o 
  -1  10   9        1.69        2.39      8.62 o 
   0  10   9      163.53      202.42     19.54 o 
   1  10   9       74.88       85.68     15.46 o 
  -6   0  10      260.24      322.90     35.57 o 
  -5   0  10      344.86      361.28     29.94 o 
  -4   0  10       84.44       68.79     17.75 o 
  -3   0  10      476.34      437.94     30.02 o 
  -2   0  10      407.81      392.45     27.26 o 
  -1   0  10      388.66      418.13     27.70 o 
   0   0  10      863.39      925.50     25.32 o 
   1   0  10     1064.24     1051.34     31.14 o 
   2   0  10      115.23      103.86     37.23 o 
   3   0  10       36.40       52.17     15.66 o 
   4   0  10      476.31      471.06     31.74 o 
  -6   1  10        3.80        0.34      9.45 o 
  -5   1  10        3.45       -4.85      8.09 o 
  -4   1  10      171.32      150.84     17.05 o 
  -3   1  10      216.91      196.45     18.30 o 
  -2   1  10       72.01       60.10     11.10 o 
  -1   1  10       52.00       78.88     45.27 o 
   0   1  10        0.38       -4.52      4.45 o 
   1   1  10      152.40      162.61      9.16 o 
   2   1  10      200.41      176.53     13.78 o 
   3   1  10       74.20       85.97     12.04 o 
   4   1  10        1.09       -7.24      7.13 o 
  -6   2  10       18.11       10.22      9.92 o 
  -5   2  10        2.34       -2.07      7.98 o 
  -4   2  10        4.55        2.45      8.02 o 
  -3   2  10       88.90       90.94     13.35 o 
  -2   2  10       46.16       25.64      9.51 o 
  -1   2  10      157.63      138.78     10.26 o 
   0   2  10      117.48      124.25     22.03 o 
   1   2  10       14.95        7.58      4.61 o 
   2   2  10        2.06       -1.92      4.85 o 
   3   2  10        3.50        3.12      5.89 o 
   4   2  10       39.37       40.33     10.46 o 
  -5   3  10       30.21       16.13     13.34 o 
  -4   3  10      756.91      826.67     30.07 o 
  -3   3  10      963.31      942.25     30.78 o 
  -2   3  10      223.50      222.06     15.21 o 
  -1   3  10      182.78      161.46     21.49 o 
   0   3  10        9.55       -0.21      5.42 o 
   1   3  10      582.19      633.42     28.75 o 
   2   3  10     1005.16      981.07     29.96 o 
   3   3  10      496.46      509.10     18.18 o 
   4   3  10      124.72      106.41     11.49 o 
  -5   4  10      214.08      204.17     38.25 o 
  -4   4  10      540.78      556.02     25.09 o 
  -3   4  10        2.13       -5.79      7.69 o 
  -2   4  10       35.61       31.33      7.35 o 
  -1   4  10      867.15      807.14     21.17 o 
   0   4  10      645.78      668.12     19.36 o 
   1   4  10      389.02      370.83     19.02 o 
   2   4  10      103.95       95.88     10.58 o 
   3   4  10      117.53      132.53     20.10 o 
   4   4  10      300.28      314.38     15.64 o 
  -5   5  10       20.20        5.18      9.92 o 
  -4   5  10       45.59       24.57     10.92 o 
  -3   5  10       48.25       46.91     11.20 o 
  -2   5  10      120.70      117.96     13.58 o 
  -1   5  10        7.02       14.12      6.73 o 
   0   5  10       54.93       42.52     10.45 o 
   1   5  10       49.27       42.23      9.90 o 
   2   5  10       90.08       88.46     21.57 o 
   3   5  10       33.44       19.07      7.53 o 
  -5   6  10      108.03      122.63     17.90 o 
  -4   6  10      179.43      211.11     19.83 o 
  -3   6  10       22.71        6.45      8.87 o 
  -2   6  10       83.33       88.64     10.55 o 
  -1   6  10      299.61      313.74     18.09 o 
   0   6  10      773.03      774.04     40.59 o 
   1   6  10      402.72      424.04     32.22 o 
   2   6  10        0.09       -2.61      7.67 o 
   3   6  10       41.44       30.52     10.71 o 
  -4   7  10      171.61      190.85     15.85 o 
  -3   7  10      399.27      404.08     14.42 o 
  -2   7  10      167.75      167.78     13.63 o 
  -1   7  10      156.72      202.29     18.30 o 
   0   7  10        5.64        1.47      7.27 o 
   1   7  10      326.44      387.84     21.08 o 
   2   7  10      370.05      360.14     20.96 o 
  -3   8  10       48.55       31.79      8.99 o 
  -2   8  10       64.90       55.29     12.28 o 
  -1   8  10      396.27      404.01     32.00 o 
   0   8  10       56.67       61.40     13.16 o 
   1   8  10       89.81       91.87     14.76 o 
   2   8  10        5.03        2.63      8.61 o 
  -3   9  10       20.50       14.48     10.33 o 
  -2   9  10        4.44        3.90     10.72 o 
  -1   9  10       57.08       53.29     14.11 o 
   0   9  10       32.08       36.48     15.52 o 
   1   9  10       58.71       66.92     13.05 o 
  -5   1  11        2.23       -3.61      8.31 o 
  -4   1  11      250.95      253.95     21.67 o 
  -3   1  11      480.54      429.19     22.25 o 
  -2   1  11       20.35        8.06      8.93 o 
  -1   1  11       42.46       31.05      9.87 o 
   0   1  11      621.42      627.13     25.00 o 
   1   1  11     1235.91     1166.92     27.57 o 
   2   1  11       58.08       61.47      8.84 o 
   3   1  11       14.85       28.24      8.93 o 
  -5   2  11        0.56      -12.61      8.40 o 
  -4   2  11        4.82        4.53      9.55 o 
  -3   2  11      726.88      787.97     29.73 o 
  -2   2  11      528.89      454.49     39.34 o 
  -1   2  11       77.40       59.53     11.67 o 
   0   2  11      826.12      744.44     30.27 o 
   1   2  11      210.83      208.04     15.87 o 
   2   2  11      548.20      576.49     22.79 o 
   3   2  11      242.05      231.04     14.44 o 
  -5   3  11      100.96      102.28     23.06 o 
  -4   3  11       88.00       95.68     40.30 o 
  -3   3  11      109.43      132.27     16.38 o 
  -2   3  11      237.40      187.40     18.40 o 
  -1   3  11       33.19       13.68      8.75 o 
   0   3  11       69.33       61.89     10.05 o 
   1   3  11       37.53       26.48      9.19 o 
   2   3  11       29.05       19.74      8.94 o 
   3   3  11        1.24        0.26      6.22 o 
  -5   4  11        0.15        6.10     10.44 o 
  -4   4  11        5.63       -3.95      8.49 o 
  -3   4  11       88.34       89.87     16.89 o 
  -2   4  11       12.06       -2.73      7.63 o 
  -1   4  11       55.21       59.78     10.10 o 
   0   4  11      415.98      380.72     19.46 o 
   1   4  11       15.13        9.15      8.66 o 
   2   4  11       61.25       66.76     12.06 o 
   3   4  11       18.43       17.60      7.73 o 
  -4   5  11      492.26      483.56     24.73 o 
  -3   5  11      144.89      155.51     17.98 o 
  -2   5  11      307.06      297.90     18.71 o 
  -1   5  11       83.89      136.84     38.98 o 
   0   5  11      430.18      513.83     23.20 o 
   1   5  11      968.57     1040.49     34.37 o 
   2   5  11       14.36       10.27      8.60 o 
  -4   6  11        0.22       -4.91      8.79 o 
  -3   6  11      399.52      391.28     21.88 o 
  -2   6  11      676.21      662.21     21.09 o 
  -1   6  11       20.24       11.80      8.61 o 
   0   6  11      130.86      150.44     16.68 o 
   1   6  11       79.28       63.21     12.88 o 
   2   6  11      104.06      122.88     16.46 o 
  -3   7  11        0.25        3.24     10.88 o 
  -2   7  11        0.02       -9.28      7.62 o 
  -1   7  11       55.53       86.92     36.80 o 
   0   7  11        9.30        7.12      8.61 o 
   1   7  11        0.78        2.62      8.18 o 
  -2   8  11      159.20      160.52     19.82 o 
  -1   8  11       50.05       63.55     18.03 o 
   0   8  11       84.34       77.60     13.83 o 
  -4   0  12      118.97      155.64     27.04 o 
  -3   0  12     1031.99     1026.94     49.70 o 
  -2   0  12       37.22       27.43     15.43 o 
  -1   0  12        0.05       -8.05     11.32 o 
   0   0  12      254.11      222.97     27.55 o 
   1   0  12      542.49      582.18     35.69 o 
   2   0  12      286.19      323.05     25.64 o 
  -4   1  12      129.38      133.25     18.06 o 
  -3   1  12       88.36       71.21     14.39 o 
  -2   1  12      209.03      217.79     20.02 o 
  -1   1  12      386.12      368.52     21.01 o 
   0   1  12      189.70      165.93     17.56 o 
   1   1  12      123.52      102.75     21.88 o 
   2   1  12       84.28       72.83     18.61 o 
  -4   2  12       43.83       40.07     13.34 o 
  -3   2  12      133.76      141.09     18.27 o 
  -2   2  12       70.53       72.92     33.00 o 
  -1   2  12        0.13      -11.37      8.24 o 
   0   2  12       14.23        7.51     15.86 o 
   1   2  12       66.28       55.42     12.58 o 
   2   2  12       15.50       10.38      8.95 o 
  -4   3  12      215.31      251.46     24.14 o 
  -3   3  12       14.96        0.72     14.97 o 
  -2   3  12      373.39      438.54     31.06 o 
  -1   3  12      341.70      314.45     19.45 o 
   0   3  12      291.12      261.70     26.53 o 
   1   3  12       10.60        0.91      7.85 o 
   2   3  12      203.30      219.37     19.87 o 
  -4   4  12      129.90      139.44     48.17 o 
  -3   4  12      480.89      461.23     33.10 o 
  -2   4  12       20.56       16.85     13.85 o 
  -1   4  12        1.80      -10.91      7.27 o 
   0   4  12       50.06       37.60     11.38 o 
   1   4  12      438.60      504.76     39.79 o 
   2   4  12      254.77      274.42     24.31 o 
  -3   5  12       43.55       43.82     12.64 o 
  -2   5  12        0.19       -6.73      8.74 o 
  -1   5  12       17.32        9.04     13.09 o 
   0   5  12        7.90        0.48      7.97 o 
   1   5  12       15.74       19.71      9.63 o 
  -2   6  12       15.33       33.35     15.88 o 
  -1   6  12        0.06        2.44      8.56 o 
   0   6  12       20.21       28.14     11.07 o 
  -3   1  13      292.05      312.81     23.45 o 
  -2   1  13      481.95      439.91     53.08 o 
  -1   1  13        3.13       -7.32     12.29 o 
   0   1  13        0.08      -11.71      7.81 o 
   1   1  13      126.30      123.13     24.00 o 
  -3   2  13      100.17      111.32     40.92 o 
  -2   2  13      174.96      151.64     18.79 o 
  -1   2  13      324.08      294.34     20.05 o 
   0   2  13      113.41       73.27     20.73 o 
   1   2  13      227.22      225.70     30.57 o 
  -2   3  13       79.63       67.41     14.83 o 
  -1   3  13        5.47        0.65      9.06 o 
   0   3  13        6.26       -9.72     11.44 o 
  -1   4  13       45.44       23.09     16.74 o 
                                                 
